# Supplementary material for: First record of Stigmatomyces (Ascomycota: Laboulbeniales) on Drosophilidae from Japan
Source: Fly (Austin). 2023 Jul 20;17(1):2234265. doi: 10.1080/19336934.2023.2234265 (PMC10361133; doi:10.1080/19336934.2023.2234265)
Supplement: Supplemental Material [file KFLY_A_2234265_SM3497.zip]

Archive with 9 entries (9 files):
- Yamazaki et al FigS1.jpg
- Yamazaki et al FigS2.jpg
- Yamazaki et al FigS3.jpg
- Yamazaki et al FigS4.jpg
- Yamazaki et al FigS5.jpg
- Yamazaki et al FigS6.jpg
- Yamazaki et al FigS7.jpg
- Yamazaki et al FigS8.jpg
- Yamazaki et al_table S1.xlsx
