# Supplementary material for: First record of Stigmatomyces (Ascomycota: Laboulbeniales) on Drosophilidae from Japan
Source: Fly (Austin). 2023 Jul 20;17(1):2234265. doi: 10.1080/19336934.2023.2234265 (PMC10361133; doi:10.1080/19336934.2023.2234265)
Supplement: Supplemental Material [file KFLY_A_2234265_SM3497.zip › Yamazaki et al_table S1.xlsx]

## Sheet: Sheet1
Table S1. Examples of grooming of wild-caught D. suzukii males infected with S. majewskii
Body part of grooming	Body part of S. majewskii infection, touched by the legs	Body part contacted by S. majewskii on the legs
two forelegs with each other	edge of an compound eye
two hindlegs with each other	around the genitalia
antennae with forelegs	head front
a wing with hindlegs	around the genitalia
wings with hindlegs		dorsal abdomen; S. majewskii on a femur
wings with hindlegs		underside of a wing; S. majewskii on a femur
